# Supplementary material for: Proportion of Respiratory Syncytial Virus, SARS-CoV-2, Influenza A/B, and Adenovirus Cases via Rapid Tests in the Community during Winter 2023—A Cross Sectional Study
Source: Diseases. 2023 Sep 15;11(3):122. doi: 10.3390/diseases11030122 (PMC10529898; doi:10.3390/diseases11030122)
Supplement: Supplementary file 1 [file diseases-11-00122-s001.zip]

Archive with 1 entries (1 files):
- diseases-2552659-supplementary.pdf
